# Supplementary material for: ﻿Extension of the leafhopper genus Multinervis (Hemiptera, Cicadellidae, Megophthalminae, Agalliini) from Northern to Central Vietnam, with the description of one new species
Source: Zookeys. 2025 Mar 26;1233:1–14. doi: 10.3897/zookeys.1233.136519 (PMC11966140; doi:10.3897/zookeys.1233.136519)
Supplement: XML Treatment for Multinervis [file zookeys.1233.136519-treatment1.xml]

<!DOCTYPE tp:taxon-treatment
  PUBLIC "-//TaxonX//DTD Taxonomic Treatment Publishing DTD v0 20100105//EN" "tax-treatment-NSO.dtd">
<tp:taxon-treatment xmlns:tp="http://www.plazi.org/taxpub"><tp:treatment-meta><kwd-group><label>Taxon classification</label><kwd>
                <named-content content-type="kingdom">Animalia</named-content>
              </kwd><kwd>
                <named-content content-type="order">Hemiptera</named-content>
              </kwd><kwd>
                <named-content content-type="family">Cicadellidae</named-content>
              </kwd></kwd-group><mixed-citation publication-type="journal"><person-group><name><surname>Semeraro</surname><given-names>Linda</given-names></name><name><surname>Constant</surname><given-names>Jérôme</given-names></name><name><surname>Pham</surname><given-names>Thai-Hong</given-names></name></person-group><article-title>﻿Extension of the leafhopper genus <italic><tp:taxon-name><tp:taxon-name-part taxon-name-part-type="genus" reg="Multinervis">Multinervis</tp:taxon-name-part></tp:taxon-name></italic> (<tp:taxon-name><tp:taxon-name-part taxon-name-part-type="order">Hemiptera</tp:taxon-name-part></tp:taxon-name>, <tp:taxon-name><tp:taxon-name-part taxon-name-part-type="family">Cicadellidae</tp:taxon-name-part></tp:taxon-name>, <tp:taxon-name><tp:taxon-name-part taxon-name-part-type="subfamily">Megophthalminae</tp:taxon-name-part></tp:taxon-name>, <tp:taxon-name><tp:taxon-name-part taxon-name-part-type="tribe">Agalliini</tp:taxon-name-part></tp:taxon-name>) from Northern to Central Vietnam, with the description of one new species</article-title><source>Zookeys</source><day>26</day><month>03</month><year>2025</year><volume>1233</volume><fpage>1</fpage><lpage>14</lpage><pub-id pub-id-type="doi">10.3897/zookeys.1233.136519</pub-id></mixed-citation></tp:treatment-meta><tp:nomenclature><label>﻿Genus</label><tp:taxon-name>
              <object-id xmlns:xlink="http://www.w3.org/1999/xlink" content-type="arpha" xlink:type="simple">B508EC84-78B4-5D53-BC68-E103B24A8BD3</object-id>
              <tp:taxon-name-part taxon-name-part-type="genus" reg="Multinervis">Multinervis</tp:taxon-name-part>
            </tp:taxon-name><tp:taxon-authority>Li &amp; Li, 2013</tp:taxon-authority><tp:nomenclature-citation-list><tp:nomenclature-citation><tp:taxon-name>
                  <tp:taxon-name-part taxon-name-part-type="genus" reg="Multinervis">Multinervis</tp:taxon-name-part>
                </tp:taxon-name><comment>Li &amp; Li, 2013: 296 [description of the new genus <tp:taxon-name><tp:taxon-name-part taxon-name-part-type="genus" reg="Multinervis">Multinervis</tp:taxon-name-part></tp:taxon-name> based on the type species, <tp:taxon-name><tp:taxon-name-part taxon-name-part-type="genus" reg="Multinervis">M.</tp:taxon-name-part><tp:taxon-name-part taxon-name-part-type="species" reg="guangxiensis">guangxiensis</tp:taxon-name-part></tp:taxon-name>]; <xref ref-type="bibr" rid="B6">Dietrich et al. 2020</xref>: 265 [first record of the genus and species for Vietnam].</comment></tp:nomenclature-citation></tp:nomenclature-citation-list></tp:nomenclature><tp:treatment-sec sec-type="type species" id="SECID0EPPAC"><title>Type species.</title><p><italic><tp:taxon-name><tp:taxon-name-part taxon-name-part-type="genus" reg="Multinervis">Multinervis</tp:taxon-name-part><tp:taxon-name-part taxon-name-part-type="species" reg="guangxiensis">guangxiensis</tp:taxon-name-part></tp:taxon-name></italic> Li &amp; Li, 2013.</p></tp:treatment-sec><tp:treatment-sec sec-type="diagnosis" id="SECID0EBAAE"><title>Diagnosis.</title><p>The genus is recognised by a combination of characters including, a robust body; coloration generally brown; forewing, somewhat coriaceous, brown with contrasting pale yellow veins; crown very narrowly visible in dorsal view; face with striations along upper margin, dorsad of ocelli; ocelli in slight depressions, almost equidistant from each other as to compound eyes; granulose texture of head, pronotum, mesonotum and forewings; pronotum only weakly pitted, in lateral view slightly convex, anterior margin may be depressed, concave in lateral view; forewing bearing numerous accessory crossveins (veins appearing reticulated), with or without crossveins in claval region (between anal veins); forefemur with pale yellow and black/ dark brown bands; hindfemur with macrosetal formula 2+1; hindtibia with 7 macrosetae on AD margin. In male genitalia structures, the subgenital plates are fused at base; in lateral view, style apophyses are distinctly spiralled. Connective elongate, broader anteriorly than posteriorly (longer than broad), in ventral view, approximately racquet-shaped.</p></tp:treatment-sec><tp:treatment-sec sec-type="Differential diagnosis" id="SECID0EGAAE"><title>Differential diagnosis.</title><p>According to <xref ref-type="bibr" rid="B12">Li and Li (2013)</xref>, <italic><tp:taxon-name><tp:taxon-name-part taxon-name-part-type="genus" reg="Multinervis">Multinervis</tp:taxon-name-part></tp:taxon-name></italic> is most similar to three other genera of <tp:taxon-name><tp:taxon-name-part taxon-name-part-type="tribe">Agalliini</tp:taxon-name-part></tp:taxon-name> – <italic><tp:taxon-name><tp:taxon-name-part taxon-name-part-type="genus" reg="Dryodurgades">Dryodurgades</tp:taxon-name-part></tp:taxon-name></italic> Zachvatkin, 1946, <italic><tp:taxon-name><tp:taxon-name-part taxon-name-part-type="genus" reg="Paulagallia">Paulagallia</tp:taxon-name-part></tp:taxon-name></italic> Viraktamath, 2011 and <italic><tp:taxon-name><tp:taxon-name-part taxon-name-part-type="genus" reg="Sangeeta">Sangeeta</tp:taxon-name-part></tp:taxon-name></italic> Viraktamath, 2011. However, <italic><tp:taxon-name><tp:taxon-name-part taxon-name-part-type="genus" reg="Multinervis">Multinervis</tp:taxon-name-part></tp:taxon-name></italic> differs from <italic><tp:taxon-name><tp:taxon-name-part taxon-name-part-type="genus" reg="Dryodurgades">Dryodurgades</tp:taxon-name-part></tp:taxon-name></italic> in having a shorter aedeagal shaft without apical and subapical processes, an elongate connective, longer than wide and subgenital plates fused together in basal portion (in <italic><tp:taxon-name><tp:taxon-name-part taxon-name-part-type="genus" reg="Dryodurgades">Dryodurgades</tp:taxon-name-part></tp:taxon-name></italic>, the aedeagal shaft is longer with branched apical and often subapical processes, the connective is broader than long and the subgenital plates are not fused basally). <italic><tp:taxon-name><tp:taxon-name-part taxon-name-part-type="genus" reg="Multinervis">Multinervis</tp:taxon-name-part></tp:taxon-name></italic> differs from <italic><tp:taxon-name><tp:taxon-name-part taxon-name-part-type="genus" reg="Paulagallia">Paulagallia</tp:taxon-name-part></tp:taxon-name></italic> in having pronotum only weakly pitted, pygofer dorsal margin not deeply excavated, only slightly concave, without short stout setae apically, subgenital plates with no macrosetae, aedeagus without lateral ridges or apical processes, and with dorsal apodeme about half as long as aedeagal shaft, and connective elongate (in <italic><tp:taxon-name><tp:taxon-name-part taxon-name-part-type="genus" reg="Paulagallia">Paulagallia</tp:taxon-name-part></tp:taxon-name></italic>, the pronotum is coarsely pitted, the male pygofer has a deep, angular dorsal marginal excavation around midlength, apex of pygofer bears short stout setae, subgenital plates bear macrosetae, the aedeagal shaft may have lateral ridges and small tooth-like processes apically, the aedeagal dorsal apodeme is almost as long as the shaft and the connective is about as long as wide). Based on <xref ref-type="bibr" rid="B20">Viraktamath (2011)</xref>, a further characteristic by which <italic><tp:taxon-name><tp:taxon-name-part taxon-name-part-type="genus" reg="Multinervis">Multinervis</tp:taxon-name-part></tp:taxon-name></italic> can be distinguished from the two above-mentioned genera includes the ocelli being approximately equally distant from each other as they are to the compound eyes (in <italic><tp:taxon-name><tp:taxon-name-part taxon-name-part-type="genus" reg="Dryodurgades">Dryodurgades</tp:taxon-name-part></tp:taxon-name></italic> and <italic><tp:taxon-name><tp:taxon-name-part taxon-name-part-type="genus" reg="Paulagallia">Paulagallia</tp:taxon-name-part></tp:taxon-name></italic> the ocelli are closer to compound eyes than to each other). <xref ref-type="bibr" rid="B12">Li and Li (2013)</xref> considered another genus, <italic><tp:taxon-name><tp:taxon-name-part taxon-name-part-type="genus" reg="Sangeeta">Sangeeta</tp:taxon-name-part></tp:taxon-name></italic> Viraktamath, 2011, to be close to <italic><tp:taxon-name><tp:taxon-name-part taxon-name-part-type="genus" reg="Multinervis">Multinervis</tp:taxon-name-part></tp:taxon-name></italic> based on the striations of the face, but the latter differs in that it has multiple accessory forewing crossveins (while <italic><tp:taxon-name><tp:taxon-name-part taxon-name-part-type="genus" reg="Sangeeta">Sangeeta</tp:taxon-name-part></tp:taxon-name></italic> does not have additional crossveins). In <italic><tp:taxon-name><tp:taxon-name-part taxon-name-part-type="genus" reg="Multinervis">Multinervis</tp:taxon-name-part></tp:taxon-name></italic> the face width across the eyes is greater than the face length (in <italic><tp:taxon-name><tp:taxon-name-part taxon-name-part-type="genus" reg="Sangeeta">Sangeeta</tp:taxon-name-part></tp:taxon-name></italic> the face is longer than wide), the number of AD macrosetae on the hindtibia is 7 (<italic><tp:taxon-name><tp:taxon-name-part taxon-name-part-type="genus" reg="Sangeeta">Sangeeta</tp:taxon-name-part></tp:taxon-name></italic> has 6±1 macrosetae), the dorsal margin of the pygofer is slightly concave (while in <italic><tp:taxon-name><tp:taxon-name-part taxon-name-part-type="genus" reg="Sangeeta">Sangeeta</tp:taxon-name-part></tp:taxon-name></italic> the pygofer has a distinct almost right-angled excavation) and the pygofer apex and subgenital plates are without macrosetae (in <italic><tp:taxon-name><tp:taxon-name-part taxon-name-part-type="genus" reg="Sangeeta">Sangeeta</tp:taxon-name-part></tp:taxon-name></italic> the pygofer apex has some stout setae and subgenital plates have a row of macrosetae).</p></tp:treatment-sec><tp:treatment-sec sec-type="distribution" id="SECID0EQFAE"><title>Distribution.</title><p>(Fig. <xref ref-type="fig" rid="F6">6</xref>) China (southern) and Vietnam (Northern and Central).</p></tp:treatment-sec><tp:treatment-sec sec-type="host" id="SECID0E1FAE"><title>Hosts.</title><p>Unknown.</p></tp:treatment-sec><tp:treatment-sec sec-type="Species list" id="SECID0E6FAE"><title>Species list.</title><p>(type locality indicated by *):</p><p><italic><tp:taxon-name><tp:taxon-name-part taxon-name-part-type="genus" reg="Multinervis">Multinervis</tp:taxon-name-part><tp:taxon-name-part taxon-name-part-type="species" reg="guangxiensis">guangxiensis</tp:taxon-name-part></tp:taxon-name></italic> Li &amp; Li, 2013 [China, Guangxi Province* • Vietnam, Ninh Binh Province]. Holotype: <abbrev xmlns:xlink="http://www.w3.org/1999/xlink" content-type="institution" xlink:title="Guizhou University, Guiyang Guizhou, China" id="ABBRID0ERGAE" xlink:type="simple">GUGC</abbrev>.</p><p><italic><tp:taxon-name><tp:taxon-name-part taxon-name-part-type="genus" reg="Multinervis">Multinervis</tp:taxon-name-part><tp:taxon-name-part taxon-name-part-type="species" reg="phongdienensis">phongdienensis</tp:taxon-name-part></tp:taxon-name></italic> sp. nov. [VIETNAM, Thưa Thiȇn-Hué Province*]. Holotype: <named-content xmlns:xlink="http://www.w3.org/1999/xlink" content-type="dwc:institutional_code" xlink:title="Vietnam National Museum of Nature, Hanoi, Vietnam" xlink:href="http://grbio.org/institution/vietnam-national-museum-nature" xlink:type="simple">VNMN</named-content>.</p></tp:treatment-sec><tp:treatment-sec><!--Section generated to contain objects referenced in tp:taxon-treatment.--><fig id="F6" position="float" orientation="portrait"><object-id xmlns:xlink="http://www.w3.org/1999/xlink" content-type="doi" xlink:type="simple">10.3897/zookeys.1233.136519.figure6</object-id><object-id xmlns:xlink="http://www.w3.org/1999/xlink" content-type="arpha" xlink:type="simple">B1BECBB2-2A82-5632-9EAD-16D8B944D4F5</object-id><label>Figure 6.</label><caption><p>Distribution map of <italic><tp:taxon-name><tp:taxon-name-part taxon-name-part-type="genus" reg="Multinervis">Multinervis</tp:taxon-name-part><tp:taxon-name-part taxon-name-part-type="species" reg="guangxiensis">guangxiensis</tp:taxon-name-part></tp:taxon-name></italic> Li &amp; Li, 2013 and <italic><tp:taxon-name><tp:taxon-name-part taxon-name-part-type="genus" reg="Multinervis">M.</tp:taxon-name-part><tp:taxon-name-part taxon-name-part-type="species" reg="phongdienensis">phongdienensis</tp:taxon-name-part></tp:taxon-name></italic> sp. nov.</p></caption><graphic xmlns:xlink="http://www.w3.org/1999/xlink" xlink:href="zookeys-1233-001_article-136519__-g006.jpg" position="float" orientation="portrait" xlink:type="simple" id="oo_1291391.jpg"><uri content-type="original_file" xlink:type="simple">https://binary.pensoft.net/fig/1291391</uri></graphic></fig></tp:treatment-sec><ref-list><ref id="B6"><mixed-citation xmlns:xlink="http://www.w3.org/1999/xlink" xlink:type="simple"><person-group><name name-style="western"><surname>Dietrich</surname><given-names>CH</given-names></name><name name-style="western"><surname>Nguyen</surname><given-names>HTT</given-names></name><name name-style="western"><surname>Pham</surname><given-names>HT</given-names></name></person-group> (<year>2020</year>) <article-title>New genera, new species and new records of leafhoppers (<tp:taxon-name><tp:taxon-name-part taxon-name-part-type="order">Hemiptera</tp:taxon-name-part></tp:taxon-name>: <tp:taxon-name><tp:taxon-name-part taxon-name-part-type="family">Cicadellidae</tp:taxon-name-part></tp:taxon-name>) from Vietnam.</article-title><source>Zootaxa</source><volume>4877</volume>(<issue>2</issue>): <fpage>241</fpage>–<lpage>273</lpage>. <ext-link xlink:href="10.11646/zootaxa.4877.2.2" ext-link-type="doi" xlink:type="simple">https://doi.org/10.11646/zootaxa.4877.2.2</ext-link></mixed-citation></ref><ref id="B12"><mixed-citation xmlns:xlink="http://www.w3.org/1999/xlink" xlink:type="simple"><person-group><name name-style="western"><surname>Li</surname><given-names>H</given-names></name><name name-style="western"><surname>Li</surname><given-names>ZZ</given-names></name></person-group> (<year>2013</year>) <article-title>Description of a New Leafhopper Genus and Species of <tp:taxon-name><tp:taxon-name-part taxon-name-part-type="subfamily">Megophthalminae</tp:taxon-name-part></tp:taxon-name> (<tp:taxon-name><tp:taxon-name-part taxon-name-part-type="order">Hemiptera</tp:taxon-name-part></tp:taxon-name>, <tp:taxon-name><tp:taxon-name-part taxon-name-part-type="suborder">Auchenorrhyncha</tp:taxon-name-part></tp:taxon-name>, <tp:taxon-name><tp:taxon-name-part taxon-name-part-type="family">Cicadellidae</tp:taxon-name-part></tp:taxon-name>) from Southern China.</article-title><source>Journal of the Kansas Entomological Society</source><volume>86</volume>(<issue>4</issue>): <fpage>295</fpage>–<lpage>300</lpage>. <ext-link xlink:href="10.2317/JKES121118.1" ext-link-type="doi" xlink:type="simple">https://doi.org/10.2317/JKES121118.1</ext-link></mixed-citation></ref><ref id="B20"><mixed-citation xmlns:xlink="http://www.w3.org/1999/xlink" xlink:type="simple"><person-group><name name-style="western"><surname>Viraktamath</surname><given-names>CA</given-names></name></person-group> (<year>2011</year>) <article-title>Revision of the Oriental and Australian <tp:taxon-name><tp:taxon-name-part taxon-name-part-type="tribe">Agalliini</tp:taxon-name-part></tp:taxon-name> (<tp:taxon-name><tp:taxon-name-part taxon-name-part-type="order">Hemiptera</tp:taxon-name-part></tp:taxon-name>: <tp:taxon-name><tp:taxon-name-part taxon-name-part-type="family">Cicadellidae</tp:taxon-name-part></tp:taxon-name>: <tp:taxon-name><tp:taxon-name-part taxon-name-part-type="subfamily">Megophthalminae</tp:taxon-name-part></tp:taxon-name>).</article-title><source>Zootaxa</source><volume>2844</volume>: <fpage>1</fpage>–<lpage>118</lpage>. <ext-link xlink:href="10.11646/zootaxa.2844.1.1" ext-link-type="doi" xlink:type="simple">https://doi.org/10.11646/zootaxa.2844.1.1</ext-link></mixed-citation></ref></ref-list></tp:taxon-treatment>
